# Supplementary material for: Characterization of the bacterial microbiota in different gut and oral compartments of splendid japalure (Japalura sensu lato)
Source: BMC Vet Res. 2022 May 27;18:205. doi: 10.1186/s12917-022-03300-w (PMC9137078; doi:10.1186/s12917-022-03300-w)
Supplement: Supplementary file 1 — Additional file 1. [file 12917_2022_3300_MOESM1_ESM.xlsx]

## Sheet: Sheet1
	Japalura sensu lato				Japalura sensu lato				Japalura sensu lato
simple size	10				10				10
type	fecal samples				fecal samples				fecal samples
Relative abundances (%)
	phylum				family				genus
	Bacteroidota	36.5461			Lachnospiraceae	16.9671			Bacteroides	15.8371
	Firmicutes	32.8442			Bacteroidaceae	15.8371			Vibrionimonas	6.95466
	Proteobacteria	19.1305			Chitinophagaceae	8.0129			“28-4”	5.67559
	Actinobacteriota	3.78994			Tannerellaceae	5.31088			Parabacteroides	4.39445
	Fusobacteriota	1.78283			Rhizobiaceae	4.32165			Clostridium sensu stricto 1	3.8624
	Verrucomicrobiota	1.3084			Marinifilaceae	4.07011			Lachnospiraceae NK4A136 group	3.63398
	Desulfobacterota	1.02408			Clostridiaceae	3.86378			Rhodanobacter	3.10952
	Deinococcota	0.862949			Rhodanobacteraceae	3.22718			Mesorhizobium	2.4812
	Acidobacteriota	0.760472			[Eubacterium] coprostanoligenes group	2.41736			[Eubacterium] coprostanoligenes group_norank	2.41736
	Cyanobacteria	0.624526			Rikenellaceae	2.06473			Odoribacter	2.07784
	others	1.326			others	33.9073			others	49.5559
simple size	10				10				10
type	oral cavity samples				oral cavity samples				oral cavity samples
Relative abundances (%)
	phylum				family				genus
	Proteobacteria	46.9647			Chitinophagaceae	12.8797			Vibrionimonas	11.2449
	Bacteroidota	18.9169			Burkholderiaceae	10.0155			Ralstonia	9.8575
	Firmicutes	15.3858			Rhizobiaceae	6.69105			Truepera	6.13795
	Actinobacteriota	6.87565			Moraxellaceae	6.16555			Enhydrobacter	4.91305
	Deinococcota	6.14761			Trueperaceae	6.13795			Rhodanobacter	4.31578
	Myxococcota	0.938169			Bacillaceae	5.18598			Bacillus	4.11359
	Acidobacteriota	0.790491			Rhodanobacteraceae	4.87578			Mesorhizobium	3.94245
	Gemmatimonadota	0.772548			Staphylococcaceae	3.77096			Staphylococcus	3.76544
	Chloroflexi	0.770133			Xanthobacteraceae	3.26582			Caulobacter	2.8604
	Unclassified	0.525844			Caulobacteraceae	3.00048			Phyllobacterium	2.63094
	others	1.91222							others	46.218
simple size	10				10				10
type	environment				environment				environment
Relative abundances (%)
	phylum				family				genus
	Proteobacteria	53.535			Pseudomonadaceae	21.0475			Pseudomonas	21.0475
	Actinobacteriota	10.878			Rhizobiaceae	5.96117			Unclassified	5.91517
	Bacteroidota	10.1799			Unclassified	5.91517			Allorhizobium-Neorhizobium-Pararhizobium-Rhizobium	3.49585
	Acidobacteriota	9.05045			Chitinophagaceae	4.26817			Vibrionimonas	2.93688
	Unclassified	5.91517			Xanthobacteraceae	3.65342			Pantoea	2.33076
	Cyanobacteria	2.94148			Sphingomonadaceae	2.96391			Flavobacterium	2.27152
	Firmicutes	2.07025			Erwiniaceae	2.34341			Subgroup 2_norank	2.05357
	Chloroflexi	1.80054			Flavobacteriaceae	2.27152			Acidobacteriales_norank	1.83907
	Verrucomicrobiota	0.8258			Comamonadaceae	2.20137			Pedobacter	1.75224
	Myxococcota	0.658455			Micrococcaceae	2.11626			Sphingomonas	1.62687
	others	2.14501			others	47.2581			others	54.7305

## Sheet: family taxa
Group1
OTU ID	F1	F2	F3	F4	F5	F6	F7	F8	F9	F10
Lachnospiraceae	19.6191	40.3561	0.431302	16.0099	6.14174	13.0253	23.9977	11.9488	32.4339	5.70699
Bacteroidaceae	23.2834	23.7596	0	34.0556	1.22145	9.951	32.986	7.44945	25.2364	0.427852
Chitinophagaceae	0.57622	0.0655579	31.5334	0.610724	16.3032	5.48616	0.0241529	0.648678	0.041405	24.8396
Tannerellaceae	9.5128	13.2047	0	7.79794	1.41812	2.67062	6.41088	4.558	6.92844	0.607273
Rhizobiaceae	0.120765	0.041405	8.19819	0.255331	10.3754	3.03637	0.0207025	0.897109	0.0379546	20.2332
Marinifilaceae	2.14616	4.22331	0	9.71983	1.77351	2.78449	10.1201	1.36637	8.05672	0.510662
Clostridiaceae	4.18536	5.65868	0	3.12608	3.11573	10.8516	1.45263	3.08467	5.02036	2.14271
Rhodanobacteraceae	0.848803	0.0517563	15.2819	0.155269	6.57995	2.34628	0.00345042	0.379546	0	6.6248
[Eubacterium] coprostanoligenes group	0.786695	1.04548	0	2.26002	0.952315	8.09813	5.24809	0.376096	4.5649	0.841902
Rikenellaceae	0.441653	0.696984	0	2.68097	1.32496	7.16652	3.7023	0.479608	3.41246	0.74184
others	38.4791	10.8964	44.5552	23.3283	50.7936	34.5835	16.0341	68.8117	14.2675	37.3232
Group2
OTU ID	S1	S2	S3	S4	S5	S6	S7	S8	S9	S10
Chitinophagaceae	18.5391	24.2564	29.4873	7.21137	2.01849	3.78166	7.62887	1.48023	6.00028	28.3935
Burkholderiaceae	22.338	19.7985	1.29391	0.610724	36.0534	1.2318	4.36823	0.645228	1.11103	12.7044
Rhizobiaceae	9.24712	10.8171	19.1567	2.67407	2.29453	2.41184	3.94038	0.769443	2.72238	12.877
Moraxellaceae	1.70796	3.36416	0.351943	0.0207025	4.15085	2.04955	0.0517563	49.2237	0.0138017	0.721137
Trueperaceae	0	0	0	27.003	0	7.93941	12.5423	10.6825	3.21234	0
Bacillaceae	0.438203	0.0172521	0.282934	9.30578	0.0379546	4.04734	4.71327	2.10821	30.5811	0.32779
Rhodanobacteraceae	3.67124	6.70416	13.7879	4.22676	0.207025	1.98054	4.03354	1.26975	1.89773	10.9792
Staphylococcaceae	25.1984	0.0241529	0.0897109	0.175971	0	0.0172521	7.49776	0.0207025	4.68567	0
Xanthobacteraceae	3.7092	6.47988	7.8911	1.25595	1.6355	1.15589	1.6907	0.262232	1.2249	7.35284
Caulobacteraceae	1.42847	1.88393	0.16217	0.0517563	25.1156	0.00345042	0.617625	0.041405	0.041405	0.65903	3.00048
Group3
OTU ID	soil1	soil2	soil3	plant1	plant2	plant3
Pseudomonadaceae	0.0586571	7.65993	51.3008	20.9164	2.8811	43.4684	21.0475
Rhizobiaceae	0.320889	2.58781	2.65682	11.0275	17.2279	1.94604	5.96117
Unclassified	34.4248	0.500311	0.0172521	0.0379546	0.0483058	0.462356	5.91517
Chitinophagaceae	0.676282	2.19102	0.800497	15.7339	3.94728	2.26002	4.26817
Xanthobacteraceae	7.03885	4.75468	1.48368	4.71327	2.59816	1.33186	3.65342
Sphingomonadaceae	0.431302	2.4843	1.47333	2.96391	7.90146	2.52916	2.96391
Erwiniaceae	0.00345042	0.0172521	0.182872	0.8281	0.00690084	13.0219	2.34341
Flavobacteriaceae	0.220827	1.65275	5.3861	3.56083	2.505	0.303637	2.27152
Comamonadaceae	0.379546	2.72583	1.87358	2.40839	3.83686	1.98399	2.20137
Micrococcaceae	0.124215	1.57339	7.73239	0.686633	2.15651	0.424401	2.11626
others	56.3212	73.8527	27.0927	37.123	56.8905	32.2683	47.2581

## Sheet: plylum taxa
Group1
OTU ID	F1	F2	F3	F4	F5	F6	F7	F8	F9	F10
Bacteroidota	44.0549	41.964	32.0199	54.8651	22.2138	28.2969	53.2572	17.9146	43.6823	27.1927
Firmicutes	32.9239	53.1157	0.74529	29.9669	29.4804	46.2287	40.5355	19.9193	52.0841	23.4421
Proteobacteria	9.44379	0.138017	62.4836	0.848803	39.5004	9.46104	0.141467	30.9709	0.207025	38.1099
Actinobacteriota	1.15934	0.365744	3.79201	0.179422	6.61445	4.73052	0.310538	10.334	0.548616	9.86474
Fusobacteriota	1.64585	3.39176	0	9.73708	0	0.296736	1.68035	0.376096	0.700435	0
Verrucomicrobiota	0.0931613	0.0793596	0	0.320889	0.0552067	9.35408	1.18004	1.51473	0.424401	0.0621075
Desulfobacterota	0.320889	0.531364	0.00345042	3.82306	0.279484	0.879856	1.31806	1.38017	1.52853	0.175971
Deinococcota	8.59844	0.00345042	0	0	0.0103513	0	0	0	0	0.0172521
Acidobacteriota	0	0	0	0.0207025	0.103513	0.0552067	0.00690084	7.37354	0.0138017	0.0310538
Cyanobacteria	0.224277	0.400248	0.57622	0.106963	1.40432	0.0690083	1.2663	1.08688	0.441653	0.669381
others	1.53544	0.0103513	0.379546	0.131116	0.338141	0.627976	0.303637	9.1298	0.369195	0.434753
Group2
OTU ID	S1	S2	S3	S4	S5	S6	S7	S8	S9	S10
Proteobacteria	47.9021	60.1235	49.4341	25.4365	91.8501	32.6375	34.7008	62.8494	9.81299	54.8996
Bacteroidota	20.5265	25.4365	36.5227	21.6962	2.19447	10.8964	17.7041	13.2013	7.8704	33.1206
Firmicutes	27.2652	0.983369	6.57995	18.0526	1.83217	19.7088	23.9355	8.73646	39.7178	7.04575
Actinobacteriota	2.42219	3.30205	6.00373	1.81492	1.98054	4.04734	4.5718	2.20482	38.1478	4.26127
Deinococcota	0	0	0	27.034	0	7.93941	12.5526	10.7377	3.21234	0
Myxococcota	0.286385	2.95011	0.32779	1.46298	0.00345042	1.44572	2.01504	0.489959	0.238079	0.16217
Acidobacteriota	1.10758	1.65965	0.141467	0.144918	1.65965	2.97771	0.103513	0	0.110413	0
Gemmatimonadota	0	0.817749	0	1.15589	0.269133	1.51818	2.96046	0.869505	0.134566	0
Chloroflexi	0.0379546	2.14961	0	0.441653	0.00345042	3.89207	0.683183	0.465806	0.0241529	0.00345042
Unclassified	0.0448554	0	0.134566	0	0	4.62011	0.0793596	0.00690084	0.365744	0.00690084
others	0.407149	2.57746	0.855704	2.76033	0.207025	10.3167	0.693534	0.438203	0.365744	0.500311
Group3
OTU ID	soil1	soil2	soil3	plant1	plant2	plant3
Proteobacteria	19.7467	43.5339	65.8167	60.5962	59.1333	72.3829
Actinobacteriota	5.98647	13.781	10.6928	14.4676	16.1514	4.18881
Bacteroidota	1.22835	5.55862	8.18094	20.9268	20.5334	4.65116
Acidobacteriota	34.0556	16.3791	2.4774	0.227728	0.138017	1.02477
Unclassified	34.4248	0.500311	0.0172521	0.0379546	0.0483058	0.462356
Cyanobacteria	0.0345042	0.0690083	0.0103513	1.55269	0.138017	15.8443
Firmicutes	0.0448554	1.35946	10.2822	0.610724	0.0793596	0.0448554
Chloroflexi	0.614174	7.80829	1.07653	0.507211	0.293285	0.503761
Verrucomicrobiota	0.945414	1.18349	0.238079	0.0345042	2.42219	0.131116
Myxococcota	0.386447	2.52916	0.324339	0.241529	0.313988	0.155269
others	2.53261	7.29763	0.883307	0.797046	0.748741	0.610724

## Sheet: genus taxa
Group1
OTU ID	F1	F2	F3	F4	F5	F6	F7	F8	F9	F10
Bacteroides	23.2834	23.7596	0	34.0556	1.22145	9.951	32.986	7.44945	25.2364	0.427852
Vibrionimonas	0.0310538	0.0621075	28.39	0.558968	14.0397	4.9203	0.0207025	0.431302	0.041405	21.051
44679	4.46139	9.30923	0	5.393	0.0103513	5.88986	10.3513	3.08467	18.2527	0.00345042
Parabacteroides	6.1866	8.42592	0	7.79794	1.41812	2.67062	6.41088	3.49872	6.92844	0.607273
Clostridium sensu stricto 1	4.18536	5.65868	0	3.11918	3.11573	10.8481	1.44918	3.08467	5.02036	2.14271
Lachnospiraceae NK4A136 group	6.93189	14.0121	0.158719	2.89835	0.49686	1.21455	2.66027	4.39928	3.18819	0.379546
Rhodanobacter	0.0345042	0.0483058	15.2819	0.155269	6.57995	2.16341	0.00345042	0.203575	0	6.6248
Mesorhizobium	0.0621075	0.0207025	5.3516	0.155269	5.72769	1.78387	0.00690084	0.16907	0.0172521	11.5175
[Eubacterium] coprostanoligenes group_norank	0.786695	1.04548	0	2.26002	0.952315	8.09813	5.24809	0.376096	4.5649	0.841902
Odoribacter	1.06273	1.93223	0	4.05424	1.33876	1.75971	5.12387	0.755641	4.35443	0.396798
others	52.9743	35.7256	50.8177	39.5521	65.099	50.7004	35.7394	76.5475	32.396	56.0072
Group2
OTU ID	S1	S2	S3	S4	S5	S6	S7	S8	S9	S10
Vibrionimonas	16.2273	21.2132	25.4158	6.17625	1.80802	3.32275	6.24526	0.807398	5.34815	25.885
Ralstonia	22.2448	19.5535	1.09033	0.562418	35.8671	1.07308	4.18191	0.617625	1.04893	12.3352
Truepera	0	0	0	27.003	0	7.93941	12.5423	10.6825	3.21234	0
Enhydrobacter	0	0	0	0	0	0	0	49.1305	0	0
Rhodanobacter	3.67124	6.70416	13.7879	1.48713	0.207025	1.43537	3.10193	0.255331	1.52853	10.9792
Bacillus	0.438203	0.0172521	0.282934	8.24305	0.0379546	0.558968	0.476158	0.307087	30.4465	0.32779
Mesorhizobium	5.7691	6.94224	10.3478	1.81492	1.6562	1.07998	2.28418	0.452005	1.6148	7.46325
Staphylococcus	25.1984	0.0241529	0.0897109	0.16217	0	0.0138017	7.48396	0	4.68222	0
Caulobacter	0.959216	1.53199	0.0655579	0.0103513	24.8189	0.00345042	0.603823	0.0345042	0.041405	0.534815
Phyllobacterium	3.20544	3.7092	8.67435	0.803947	0.634877	1.19729	1.40432	0.258781	1.08688	5.33435
others	22.2862	40.3043	40.2457	53.7368	34.97	83.3759	61.6762	37.4543	50.9903	37.1403
Group3
OTU ID	soil1	soil2	soil3	plant1	plant2	plant3
Pseudomonas	0.0586571	7.65993	51.3008	20.9164	2.8811	43.4684
Unclassified	34.4248	0.500311	0.0172521	0.0379546	0.0483058	0.462356
Allorhizobium-Neorhizobium-Pararhizobium-Rhizobium	0.0966117	0.74184	1.97364	2.77069	14.5573	0.835001
Vibrionimonas	0.193223	0.641778	0.393348	13.3462	2.22897	0.817749
Pantoea	0.00345042	0.0172521	0.182872	0.82465	0.00690084	12.9494
Flavobacterium	0.220827	1.65275	5.3861	3.56083	2.505	0.303637
Subgroup 2_norank	12.2455	0.0448554	0.00690084	0.0172521	0.00690084	0
Acidobacteriales_norank	11.0068	0.00345042	0.00345042	0.00690084	0.0103513	0.00345042
Pedobacter	0.00345042	0.100062	0.904009	0.703885	8.27755	0.524463
Sphingomonas	0.296736	1.30771	0.262232	1.87703	4.25436	1.76316
others	41.4499	87.3301	39.5694	55.9382	65.2232	38.8724
